# Supplementary material for: Prognostic Value of Blood-Based Inflammatory Markers in Cancer Patients Receiving Immune Checkpoint Inhibitors
Source: Cancers (Basel). 2024 Dec 26;17(1):37. doi: 10.3390/cancers17010037 (PMC11719015; doi:10.3390/cancers17010037)
Supplement: Supplementary file 1 [file cancers-17-00037-s001.zip]

Archive with 1 entries (1 files):
- cancers-3350725-supplementary.pdf
